# Supplementary material for: Comparative Mitogenome Analyses of Fifteen Ramshorn Snails and Insights into the Phylogeny of Planorbidae (Gastropoda: Hygrophila)
Source: Int J Mol Sci. 2024 Feb 14;25(4):2279. doi: 10.3390/ijms25042279 (PMC10889216; doi:10.3390/ijms25042279)
Supplement: Supplementary file 1 [file ijms-25-02279-s001.zip]

Archive with 1 entries (1 files):
- ijms-2840374-supplementary.pdf
